# Supplementary material for: Associations of hyperthyroidism with epilepsy: a Mendelian randomization study
Source: Sci Rep. 2024 Feb 27;14:4733. doi: 10.1038/s41598-024-54933-w (PMC10899576; doi:10.1038/s41598-024-54933-w)
Supplement: Supplementary file 1 — Supplementary Information. [file 41598_2024_54933_MOESM1_ESM.zip]

Archive with 2 entries (2 files):
- Supplementary.docx
- Supplementary.xlsx
