# Supplementary material for: Associations of hyperthyroidism with epilepsy: a Mendelian randomization study
Source: Sci Rep. 2024 Feb 27;14:4733. doi: 10.1038/s41598-024-54933-w (PMC10899576; doi:10.1038/s41598-024-54933-w)
Supplement: Supplementary file 1 — Supplementary Information. [file 41598_2024_54933_MOESM1_ESM.zip › Supplementary.xlsx]

## Sheet: Table S1
Supplementary Table S1. Detailed information regarding studies and datasets used in the present study
Exposure or Outcome	Ancestry	Sample size	Web Source/Consortium
hyperthyroidism(IEU)	European	462933	https://gwas.mrcieu.ac.uk/datasets/ukb-b-20289/
all epilepsy	Mixed	44889	https://gwas.mrcieu.ac.uk/datasets/ieu-b-8/
focal epilepsy	Mixed	39348	https://gwas.mrcieu.ac.uk/datasets/ieu-b-10/
hereditary generalized epilepsy	Mixed	33446	https://gwas.mrcieu.ac.uk/datasets/ieu-b-9/
focal epilepsy (documented lesion other than hippocampal sclerosis)	Mixed	32747	https://gwas.mrcieu.ac.uk/datasets/ieu-b-15/
focal epilepsy (documented lesion negative)	Mixed	32393	https://gwas.mrcieu.ac.uk/datasets/ieu-b-11/
juvenile myoclonic epilepsy	Mixed	30858	https://gwas.mrcieu.ac.uk/datasets/ieu-b-17/
focal epilepsy (documented hippocampal sclerosis)	Mixed	30480	https://gwas.mrcieu.ac.uk/datasets/ieu-b-14/
childhood absence epilepsy	Mixed	30470	https://gwas.mrcieu.ac.uk/datasets/ieu-b-13/
juvenile absence epilepsy	Mixed	30092	https://gwas.mrcieu.ac.uk/datasets/ieu-b-12/
generalized epilepsy with tonic-clonic seizures	Mixed	29905	https://gwas.mrcieu.ac.uk/datasets/ieu-b-16/

## Sheet: Table S2
Supplementary Table S2. Instrumental variables used in MR analysis of the association between hyperthyroidism(IEU) and epilepsy.
Outcome	SNP	CHR	EA	OA	EAF	Beta	SE	P-value	F-statistic
all epilepsy	rs10179482	2	A	G	0.485	0.006	0.001	9.90011e-09	127.677
all epilepsy	rs10952199	7	T	C	0.427	-0.007	0.001	1.39991e-11	101.651
all epilepsy	rs1124639	2	C	T	0.555	0.007	0.001	6.70039e-11	192.914
all epilepsy	rs1150023	10	C	A	0.737	-0.006	0.001	1.6e-08	17.441
all epilepsy	rs1174864	7	A	G	0.55	0.006	0.001	8.40001e-10	28.789
all epilepsy	rs12209519	6	G	A	0.408	0.006	0.001	2.90001e-08	72.215
all epilepsy	rs12450028	17	T	C	0.345	0.006	0.001	6.29999e-09	76.834
all epilepsy	rs1246265	9	C	T	0.695	0.006	0.001	2.90001e-08	171.195
all epilepsy	rs12902636	15	T	C	0.503	-0.006	0.001	3.69999e-09	18.144
all epilepsy	rs13162305	5	T	A	0.335	0.006	0.001	2.19999e-08	157.372
all epilepsy	rs1322525	6	G	A	0.367	0.006	0.001	9.09997e-10	168.745
all epilepsy	rs1373178	18	G	T	0.594	-0.006	0.001	1.2e-09	218.675
all epilepsy	rs150294	15	G	A	0.401	-0.008	0.001	2.09991e-13	112.636
all epilepsy	rs1549212	5	T	C	0.626	-0.007	0.001	1.79999e-10	191.487
all epilepsy	rs1718705	3	C	G	0.317	0.006	0.001	2.5e-09	18.341
all epilepsy	rs17584022	11	A	G	0.288	-0.007	0.001	2.69998e-09	18.22
all epilepsy	rs1876066	10	C	T	0.498	-0.006	0.001	1.89998e-08	17.475
all epilepsy	rs1899896	8	T	C	0.297	0.007	0.001	5.50047e-11	10.072
all epilepsy	rs2155292	11	G	A	0.388	0.015	0.001	1.99986e-46	47.604
all epilepsy	rs2175207	10	G	A	0.159	0.008	0.001	2.90001e-08	127.148
all epilepsy	rs2183573	21	G	A	0.572	-0.006	0.001	9.20005e-09	27.686
all epilepsy	rs28809490	22	A	G	0.309	-0.006	0.001	5.89997e-09	317.891
all epilepsy	rs34335016	1	T	A	0.121	-0.009	0.002	2.19999e-08	17.291
all epilepsy	rs35892365	8	T	C	0.244	-0.007	0.001	2e-08	17.651
all epilepsy	rs3783177	13	G	T	0.238	-0.007	0.001	7.29995e-10	18.886
all epilepsy	rs41513151	7	A	G	0.216	0.007	0.001	2.80001e-09	28.227
all epilepsy	rs4422110	2	T	C	0.535	-0.009	0.001	1.50003e-18	17.948
all epilepsy	rs465646	6	A	G	0.841	-0.012	0.001	1.29987e-17	167.014
all epilepsy	rs528301	2	A	G	0.555	0.008	0.001	5.10035e-14	173.148
all epilepsy	rs529206	11	T	C	0.589	-0.006	0.001	1.40001e-08	117.651
all epilepsy	rs55864295	4	G	A	0.185	-0.007	0.001	1.09999e-08	127.565
all epilepsy	rs58400863	4	A	G	0.341	-0.006	0.001	2.69998e-09	18.297
all epilepsy	rs6438208	3	A	G	0.251	-0.007	0.001	4.79999e-08	317.467
all epilepsy	rs6499595	16	C	G	0.397	-0.007	0.001	1.79999e-10	19.45
all epilepsy	rs7014143	8	C	A	0.586	0.006	0.001	2.39999e-08	128.128
all epilepsy	rs7024687	9	G	A	0.522	-0.006	0.001	1e-08	17.813
all epilepsy	rs71580759	5	C	T	0.222	-0.007	0.001	1.7e-08	417.398
all epilepsy	rs7162423	15	T	C	0.444	-0.006	0.001	2.69998e-08	172.182
all epilepsy	rs7216173	17	T	A	0.782	-0.007	0.001	5.60003e-09	118.12
all epilepsy	rs73058737	3	T	G	0.288	0.006	0.001	3.29997e-08	177.166
all epilepsy	rs75174460	12	C	T	0.075	0.011	0.002	2.19999e-08	17.439
all epilepsy	rs7572027	2	T	C	0.813	0.007	0.001	3.40001e-08	217.072
all epilepsy	rs75919030	17	C	T	0.262	-0.007	0.001	2.90001e-09	18.248
all epilepsy	rs763053	16	C	T	0.226	-0.008	0.001	2.90001e-12	11.427
all epilepsy	rs7758291	6	C	A	0.684	0.006	0.001	2.39999e-08	17.226
all epilepsy	rs77878475	16	A	T	0.084	-0.012	0.002	4.90004e-10	229.687
all epilepsy	rs7901348	10	G	T	0.552	-0.006	0.001	3.09999e-09	28.286
all epilepsy	rs7969559	12	G	A	0.72	-0.006	0.001	2.59998e-08	27.192
all epilepsy	rs899632	4	C	T	0.389	-0.007	0.001	9.8992e-12	10.83
all epilepsy	rs905871	11	G	A	0.34	-0.006	0.001	3.69999e-08	37.047
all epilepsy	rs9375371	6	A	G	0.269	0.007	0.001	4.60002e-10	419.067
all epilepsy	rs9423279	10	G	C	0.657	-0.006	0.001	5.89997e-09	148.182
all epilepsy	rs9845144	3	A	G	0.273	0.007	0.001	8.79995e-09	327.865
hereditary generalized epilepsy	rs1124639	2	C	T	0.555	0.007	0.001	6.70039e-11	19.914
hereditary generalized epilepsy	rs1150023	10	C	A	0.737	-0.006	0.001	1.6e-08	37.441
hereditary generalized epilepsy	rs12209519	6	G	A	0.408	0.006	0.001	2.90001e-08	47.215
hereditary generalized epilepsy	rs12272735	11	G	A	0.392	0.006	0.001	1.79999e-08	17.345
hereditary generalized epilepsy	rs12450028	17	T	C	0.345	0.006	0.001	6.29999e-09	27.834
hereditary generalized epilepsy	rs12902636	15	T	C	0.503	-0.006	0.001	3.69999e-09	38.144
hereditary generalized epilepsy	rs13162305	5	T	A	0.335	0.006	0.001	2.19999e-08	17.372
hereditary generalized epilepsy	rs1322525	6	G	A	0.367	0.006	0.001	9.09997e-10	18.745
hereditary generalized epilepsy	rs1718705	3	C	G	0.317	0.006	0.001	2.5e-09	28.341
hereditary generalized epilepsy	rs1876066	10	C	T	0.498	-0.006	0.001	1.89998e-08	27.475
hereditary generalized epilepsy	rs1899896	8	T	C	0.297	0.007	0.001	5.50047e-11	10.072
hereditary generalized epilepsy	rs28809490	22	A	G	0.309	-0.006	0.001	5.89997e-09	27.891
hereditary generalized epilepsy	rs41513151	7	A	G	0.216	0.007	0.001	2.80001e-09	38.227
hereditary generalized epilepsy	rs4680392	3	C	T	0.674	0.006	0.001	9.59997e-09	27.684
hereditary generalized epilepsy	rs56166763	4	C	G	0.369	-0.006	0.001	2.30001e-08	17.271
hereditary generalized epilepsy	rs7162423	15	T	C	0.444	-0.006	0.001	2.69998e-08	37.182
hereditary generalized epilepsy	rs72706955	9	T	C	0.15	-0.008	0.001	4.20001e-08	26.989
hereditary generalized epilepsy	rs73058737	3	T	G	0.288	0.006	0.001	3.29997e-08	17.166
hereditary generalized epilepsy	rs7572027	2	T	C	0.813	0.007	0.001	3.40001e-08	37.072
hereditary generalized epilepsy	rs75919030	17	C	T	0.262	-0.007	0.001	2.90001e-09	28.248
hereditary generalized epilepsy	rs763053	16	C	T	0.226	-0.008	0.001	2.90001e-12	11.427
hereditary generalized epilepsy	rs7969559	12	G	A	0.72	-0.006	0.001	2.59998e-08	47.192
hereditary generalized epilepsy	rs905871	11	G	A	0.34	-0.006	0.001	3.69999e-08	47.047
focal epilepsy	rs10179482	2	A	G	0.485	0.006	0.001	9.90011e-09	27.677
focal epilepsy	rs1124639	2	C	T	0.555	0.007	0.001	6.70039e-11	59.914
focal epilepsy	rs12272735	11	G	A	0.392	0.006	0.001	1.79999e-08	27.345
focal epilepsy	rs12450028	17	T	C	0.345	0.006	0.001	6.29999e-09	17.834
focal epilepsy	rs12902636	15	T	C	0.503	-0.006	0.001	3.69999e-09	48.144
focal epilepsy	rs13162305	5	T	A	0.335	0.006	0.001	2.19999e-08	17.372
focal epilepsy	rs1322525	6	G	A	0.367	0.006	0.001	9.09997e-10	28.745
focal epilepsy	rs1718705	3	C	G	0.317	0.006	0.001	2.5e-09	38.341
focal epilepsy	rs17584022	11	A	G	0.288	-0.007	0.001	2.69998e-09	48.22
focal epilepsy	rs1876066	10	C	T	0.498	-0.006	0.001	1.89998e-08	37.475
focal epilepsy	rs2175207	10	G	A	0.159	0.008	0.001	2.90001e-08	17.148
focal epilepsy	rs2183573	21	G	A	0.572	-0.006	0.001	9.20005e-09	27.686
focal epilepsy	rs28809490	22	A	G	0.309	-0.006	0.001	5.89997e-09	37.891
focal epilepsy	rs34335016	1	T	A	0.121	-0.009	0.002	2.19999e-08	47.291
focal epilepsy	rs3790286	20	C	T	0.543	0.006	0.001	3.40001e-08	27.154
focal epilepsy	rs41513151	7	A	G	0.216	0.007	0.001	2.80001e-09	38.227
focal epilepsy	rs4680392	3	C	T	0.674	0.006	0.001	9.59997e-09	17.684
focal epilepsy	rs56166763	4	C	G	0.369	-0.006	0.001	2.30001e-08	17.271
focal epilepsy	rs58400863	4	A	G	0.341	-0.006	0.001	2.69998e-09	48.297
focal epilepsy	rs7024687	9	G	A	0.522	-0.006	0.001	1e-08	57.813
focal epilepsy	rs71580759	5	C	T	0.222	-0.007	0.001	1.7e-08	37.398
focal epilepsy	rs7162423	15	T	C	0.444	-0.006	0.001	2.69998e-08	27.182
focal epilepsy	rs7216173	17	T	A	0.782	-0.007	0.001	5.60003e-09	48.12
focal epilepsy	rs72706955	9	T	C	0.15	-0.008	0.001	4.20001e-08	26.989
focal epilepsy	rs73058737	3	T	G	0.288	0.006	0.001	3.29997e-08	17.166
focal epilepsy	rs7572027	2	T	C	0.813	0.007	0.001	3.40001e-08	27.072
focal epilepsy	rs75919030	17	C	T	0.262	-0.007	0.001	2.90001e-09	48.248
focal epilepsy	rs763053	16	C	T	0.226	-0.008	0.001	2.90001e-12	11.427
focal epilepsy	rs7901348	10	G	T	0.552	-0.006	0.001	3.09999e-09	58.286
focal epilepsy	rs905871	11	G	A	0.34	-0.006	0.001	3.69999e-08	37.047
focal epilepsy (documented lesion negative)	rs10070734	2	A	G	0.485	0.006	0.001	9.90011e-09	37.677
focal epilepsy (documented lesion negative)	rs10085881	2	C	T	0.555	0.007	0.001	6.70039e-11	59.914
focal epilepsy (documented lesion negative)	rs1038165	10	C	A	0.737	-0.006	0.001	1.6e-08	37.441
focal epilepsy (documented lesion negative)	rs10454087	7	A	G	0.55	0.006	0.001	8.40001e-10	58.789
focal epilepsy (documented lesion negative)	rs10859995	6	G	A	0.408	0.006	0.001	2.90001e-08	67.215
focal epilepsy (documented lesion negative)	rs10898144	11	G	A	0.392	0.006	0.001	1.79999e-08	17.345
focal epilepsy (documented lesion negative)	rs10908469	17	T	C	0.345	0.006	0.001	6.29999e-09	37.834
focal epilepsy (documented lesion negative)	rs11182428	15	T	C	0.503	-0.006	0.001	3.69999e-09	48.144
focal epilepsy (documented lesion negative)	rs113529602	5	T	A	0.335	0.006	0.001	2.19999e-08	47.372
focal epilepsy (documented lesion negative)	rs11721204	6	G	A	0.367	0.006	0.001	9.09997e-10	58.745
focal epilepsy (documented lesion negative)	rs11732896	3	C	G	0.317	0.006	0.001	2.5e-09	68.341
focal epilepsy (documented lesion negative)	rs12056768	10	C	T	0.498	-0.006	0.001	1.89998e-08	67.475
focal epilepsy (documented lesion negative)	rs12317268	8	T	C	0.297	0.007	0.001	5.50047e-11	10.072
focal epilepsy (documented lesion negative)	rs12372115	10	G	A	0.159	0.008	0.001	2.90001e-08	47.148
focal epilepsy (documented lesion negative)	rs13137398	21	G	A	0.572	-0.006	0.001	9.20005e-09	27.686
focal epilepsy (documented lesion negative)	rs13284054	22	A	G	0.309	-0.006	0.001	5.89997e-09	77.891
focal epilepsy (documented lesion negative)	rs140589749	1	T	A	0.121	-0.009	0.002	2.19999e-08	87.291
focal epilepsy (documented lesion negative)	rs1872285	20	C	T	0.543	0.006	0.001	3.40001e-08	57.154
focal epilepsy (documented lesion negative)	rs2012736	3	C	T	0.674	0.006	0.001	9.59997e-09	17.684
focal epilepsy (documented lesion negative)	rs2037511	4	C	G	0.369	-0.006	0.001	2.30001e-08	47.271
focal epilepsy (documented lesion negative)	rs2074735	4	A	G	0.341	-0.006	0.001	2.69998e-09	78.297
focal epilepsy (documented lesion negative)	rs2131925	9	G	A	0.522	-0.006	0.001	1e-08	77.813
focal epilepsy (documented lesion negative)	rs2229742	5	C	T	0.222	-0.007	0.001	1.7e-08	87.398
focal epilepsy (documented lesion negative)	rs2248551	15	T	C	0.444	-0.006	0.001	2.69998e-08	37.182
focal epilepsy (documented lesion negative)	rs2346264	17	T	A	0.782	-0.007	0.001	5.60003e-09	48.12
focal epilepsy (documented lesion negative)	rs2616279	9	T	C	0.15	-0.008	0.001	4.20001e-08	56.989
focal epilepsy (documented lesion negative)	rs2642439	3	T	G	0.288	0.006	0.001	3.29997e-08	37.166
focal epilepsy (documented lesion negative)	rs28437159	2	T	C	0.813	0.007	0.001	3.40001e-08	77.072
focal epilepsy (documented lesion negative)	rs28692966	17	C	T	0.262	-0.007	0.001	2.90001e-09	89.248
focal epilepsy (documented lesion negative)	rs2952289	16	C	T	0.226	-0.008	0.001	2.90001e-12	11.427
focal epilepsy (documented lesion negative)	rs31612	6	C	A	0.684	0.006	0.001	2.39999e-08	27.226
focal epilepsy (documented lesion negative)	rs325384	10	G	T	0.552	-0.006	0.001	3.09999e-09	38.286
focal epilepsy (documented lesion negative)	rs35408430	12	G	A	0.72	-0.006	0.001	2.59998e-08	47.192
focal epilepsy (documented lesion negative)	rs35846253	11	G	A	0.34	-0.006	0.001	3.69999e-08	72.047
juvenile absence epilepsy	rs1124639	2	C	T	0.555	0.007	0.001	6.70039e-11	19.914
juvenile absence epilepsy	rs1150023	10	C	A	0.737	-0.006	0.001	1.6e-08	47.441
juvenile absence epilepsy	rs12209519	6	G	A	0.408	0.006	0.001	2.90001e-08	37.215
juvenile absence epilepsy	rs12272735	11	G	A	0.392	0.006	0.001	1.79999e-08	67.345
juvenile absence epilepsy	rs12450028	17	T	C	0.345	0.006	0.001	6.29999e-09	117.834
juvenile absence epilepsy	rs12902636	15	T	C	0.503	-0.006	0.001	3.69999e-09	28.144
juvenile absence epilepsy	rs13162305	5	T	A	0.335	0.006	0.001	2.19999e-08	57.372
juvenile absence epilepsy	rs1322525	6	G	A	0.367	0.006	0.001	9.09997e-10	78.745
juvenile absence epilepsy	rs1324481	1	G	T	0.681	0.007	0.001	1.6e-10	39.522
juvenile absence epilepsy	rs1876066	10	C	T	0.498	-0.006	0.001	1.89998e-08	67.475
juvenile absence epilepsy	rs2155292	11	G	A	0.388	0.015	0.001	1.99986e-46	47.604
juvenile absence epilepsy	rs2175207	10	G	A	0.159	0.008	0.001	2.90001e-08	87.148
juvenile absence epilepsy	rs2183573	21	G	A	0.572	-0.006	0.001	9.20005e-09	117.686
juvenile absence epilepsy	rs28809490	22	A	G	0.309	-0.006	0.001	5.89997e-09	327.891
juvenile absence epilepsy	rs3790286	20	C	T	0.543	0.006	0.001	3.40001e-08	67.154
juvenile absence epilepsy	rs41513151	7	A	G	0.216	0.007	0.001	2.80001e-09	58.227
juvenile absence epilepsy	rs4680392	3	C	T	0.674	0.006	0.001	9.59997e-09	37.684
juvenile absence epilepsy	rs56166763	4	C	G	0.369	-0.006	0.001	2.30001e-08	47.271
juvenile absence epilepsy	rs7024687	9	G	A	0.522	-0.006	0.001	1e-08	127.813
juvenile absence epilepsy	rs71580759	5	C	T	0.222	-0.007	0.001	1.7e-08	87.398
juvenile absence epilepsy	rs7162423	15	T	C	0.444	-0.006	0.001	2.69998e-08	27.182
juvenile absence epilepsy	rs72706955	9	T	C	0.15	-0.008	0.001	4.20001e-08	36.989
juvenile absence epilepsy	rs73058737	3	T	G	0.288	0.006	0.001	3.29997e-08	67.166
juvenile absence epilepsy	rs7572027	2	T	C	0.813	0.007	0.001	3.40001e-08	27.072
juvenile absence epilepsy	rs75919030	17	C	T	0.262	-0.007	0.001	2.90001e-09	48.248
juvenile absence epilepsy	rs763053	16	C	T	0.226	-0.008	0.001	2.90001e-12	11.427
juvenile absence epilepsy	rs7758291	6	C	A	0.684	0.006	0.001	2.39999e-08	147.226
juvenile absence epilepsy	rs7969559	12	G	A	0.72	-0.006	0.001	2.59998e-08	27.192
juvenile absence epilepsy	rs905871	11	G	A	0.34	-0.006	0.001	3.69999e-08	97.047
childhood absence epilepsy	rs10179482	2	A	G	0.485	0.006	0.001	9.90011e-09	77.677
childhood absence epilepsy	rs1124639	2	C	T	0.555	0.007	0.001	6.70039e-11	329.914
childhood absence epilepsy	rs1150023	10	C	A	0.737	-0.006	0.001	1.6e-08	67.441
childhood absence epilepsy	rs12209519	6	G	A	0.408	0.006	0.001	2.90001e-08	97.215
childhood absence epilepsy	rs12272735	11	G	A	0.392	0.006	0.001	1.79999e-08	37.345
childhood absence epilepsy	rs12450028	17	T	C	0.345	0.006	0.001	6.29999e-09	117.834
childhood absence epilepsy	rs12902636	15	T	C	0.503	-0.006	0.001	3.69999e-09	58.144
childhood absence epilepsy	rs13162305	5	T	A	0.335	0.006	0.001	2.19999e-08	47.372
childhood absence epilepsy	rs1322525	6	G	A	0.367	0.006	0.001	9.09997e-10	38.745
childhood absence epilepsy	rs1718705	3	C	G	0.317	0.006	0.001	2.5e-09	28.341
childhood absence epilepsy	rs1876066	10	C	T	0.498	-0.006	0.001	1.89998e-08	57.475
childhood absence epilepsy	rs1899896	8	T	C	0.297	0.007	0.001	5.50047e-11	10.072
childhood absence epilepsy	rs2175207	10	G	A	0.159	0.008	0.001	2.90001e-08	73.148
childhood absence epilepsy	rs28809490	22	A	G	0.309	-0.006	0.001	5.89997e-09	73.891
childhood absence epilepsy	rs3790286	20	C	T	0.543	0.006	0.001	3.40001e-08	73.154
childhood absence epilepsy	rs41513151	7	A	G	0.216	0.007	0.001	2.80001e-09	82.227
childhood absence epilepsy	rs4680392	3	C	T	0.674	0.006	0.001	9.59997e-09	47.684
childhood absence epilepsy	rs56166763	4	C	G	0.369	-0.006	0.001	2.30001e-08	76.271
childhood absence epilepsy	rs58400863	4	A	G	0.341	-0.006	0.001	2.69998e-09	78.297
childhood absence epilepsy	rs7024687	9	G	A	0.522	-0.006	0.001	1e-08	71.813
childhood absence epilepsy	rs71580759	5	C	T	0.222	-0.007	0.001	1.7e-08	117.398
childhood absence epilepsy	rs7162423	15	T	C	0.444	-0.006	0.001	2.69998e-08	217.182
childhood absence epilepsy	rs7216173	17	T	A	0.782	-0.007	0.001	5.60003e-09	18.12
childhood absence epilepsy	rs72706955	9	T	C	0.15	-0.008	0.001	4.20001e-08	26.989
childhood absence epilepsy	rs73058737	3	T	G	0.288	0.006	0.001	3.29997e-08	57.166
childhood absence epilepsy	rs7572027	2	T	C	0.813	0.007	0.001	3.40001e-08	37.072
childhood absence epilepsy	rs75919030	17	C	T	0.262	-0.007	0.001	2.90001e-09	328.248
childhood absence epilepsy	rs763053	16	C	T	0.226	-0.008	0.001	2.90001e-12	11.427
childhood absence epilepsy	rs7758291	6	C	A	0.684	0.006	0.001	2.39999e-08	57.226
childhood absence epilepsy	rs7969559	12	G	A	0.72	-0.006	0.001	2.59998e-08	67.192
childhood absence epilepsy	rs905871	11	G	A	0.34	-0.006	0.001	3.69999e-08	57.047
focal epilepsy (documented hippocampal sclerosis)	rs10179482	2	A	G	0.485	0.006	0.001	9.90011e-09	217.677
focal epilepsy (documented hippocampal sclerosis)	rs1124639	2	C	T	0.555	0.007	0.001	6.70039e-11	91.914
focal epilepsy (documented hippocampal sclerosis)	rs1150023	10	C	A	0.737	-0.006	0.001	1.6e-08	72.441
focal epilepsy (documented hippocampal sclerosis)	rs12272735	11	G	A	0.392	0.006	0.001	1.79999e-08	74.345
focal epilepsy (documented hippocampal sclerosis)	rs12450028	17	T	C	0.345	0.006	0.001	6.29999e-09	72.834
focal epilepsy (documented hippocampal sclerosis)	rs12902636	15	T	C	0.503	-0.006	0.001	3.69999e-09	81.144
focal epilepsy (documented hippocampal sclerosis)	rs13162305	5	T	A	0.335	0.006	0.001	2.19999e-08	74.372
focal epilepsy (documented hippocampal sclerosis)	rs1322525	6	G	A	0.367	0.006	0.001	9.09997e-10	85.745
focal epilepsy (documented hippocampal sclerosis)	rs1718705	3	C	G	0.317	0.006	0.001	2.5e-09	86.341
focal epilepsy (documented hippocampal sclerosis)	rs1876066	10	C	T	0.498	-0.006	0.001	1.89998e-08	117.475
focal epilepsy (documented hippocampal sclerosis)	rs1899896	8	T	C	0.297	0.007	0.001	5.50047e-11	10.072
focal epilepsy (documented hippocampal sclerosis)	rs2175207	10	G	A	0.159	0.008	0.001	2.90001e-08	17.148
focal epilepsy (documented hippocampal sclerosis)	rs28809490	22	A	G	0.309	-0.006	0.001	5.89997e-09	27.891
focal epilepsy (documented hippocampal sclerosis)	rs34335016	1	T	A	0.121	-0.009	0.002	2.19999e-08	47.291
focal epilepsy (documented hippocampal sclerosis)	rs3790286	20	C	T	0.543	0.006	0.001	3.40001e-08	237.154
focal epilepsy (documented hippocampal sclerosis)	rs41513151	7	A	G	0.216	0.007	0.001	2.80001e-09	128.227
focal epilepsy (documented hippocampal sclerosis)	rs4680392	3	C	T	0.674	0.006	0.001	9.59997e-09	71.684
focal epilepsy (documented hippocampal sclerosis)	rs56166763	4	C	G	0.369	-0.006	0.001	2.30001e-08	47.271
focal epilepsy (documented hippocampal sclerosis)	rs58400863	4	A	G	0.341	-0.006	0.001	2.69998e-09	83.297
focal epilepsy (documented hippocampal sclerosis)	rs7024687	9	G	A	0.522	-0.006	0.001	1e-08	27.813
focal epilepsy (documented hippocampal sclerosis)	rs71580759	5	C	T	0.222	-0.007	0.001	1.7e-08	57.398
focal epilepsy (documented hippocampal sclerosis)	rs7162423	15	T	C	0.444	-0.006	0.001	2.69998e-08	67.182
focal epilepsy (documented hippocampal sclerosis)	rs7216173	17	T	A	0.782	-0.007	0.001	5.60003e-09	18.12
focal epilepsy (documented hippocampal sclerosis)	rs72706955	9	T	C	0.15	-0.008	0.001	4.20001e-08	26.989
focal epilepsy (documented hippocampal sclerosis)	rs73058737	3	T	G	0.288	0.006	0.001	3.29997e-08	57.166
focal epilepsy (documented hippocampal sclerosis)	rs7572027	2	T	C	0.813	0.007	0.001	3.40001e-08	76.072
focal epilepsy (documented hippocampal sclerosis)	rs75919030	17	C	T	0.262	-0.007	0.001	2.90001e-09	81.248
focal epilepsy (documented hippocampal sclerosis)	rs763053	16	C	T	0.226	-0.008	0.001	2.90001e-12	121.427
focal epilepsy (documented hippocampal sclerosis)	rs7758291	6	C	A	0.684	0.006	0.001	2.39999e-08	72.226
focal epilepsy (documented hippocampal sclerosis)	rs7901348	10	G	T	0.552	-0.006	0.001	3.09999e-09	68.286
focal epilepsy (documented hippocampal sclerosis)	rs7969559	12	G	A	0.72	-0.006	0.001	2.59998e-08	17.192
focal epilepsy (documented hippocampal sclerosis)	rs905871	11	G	A	0.34	-0.006	0.001	3.69999e-08	179.047
focal epilepsy (documented lesion other than hippocampal sclerosis)	rs10179482	2	A	G	0.485	0.006	0.001	9.90011e-09	36.156
focal epilepsy (documented lesion other than hippocampal sclerosis)	rs1124639	2	C	T	0.555	0.007	0.001	6.70039e-11	42.3
focal epilepsy (documented lesion other than hippocampal sclerosis)	rs12209519	6	G	A	0.408	0.006	0.001	2.90001e-08	35.696
focal epilepsy (documented lesion other than hippocampal sclerosis)	rs12272735	11	G	A	0.392	0.006	0.001	1.79999e-08	37.598
focal epilepsy (documented lesion other than hippocampal sclerosis)	rs12450028	17	T	C	0.345	0.006	0.001	6.29999e-09	398.704
focal epilepsy (documented lesion other than hippocampal sclerosis)	rs12902636	15	T	C	0.503	-0.006	0.001	3.69999e-09	163.17
focal epilepsy (documented lesion other than hippocampal sclerosis)	rs13162305	5	T	A	0.335	0.006	0.001	2.19999e-08	53.578
focal epilepsy (documented lesion other than hippocampal sclerosis)	rs1322525	6	G	A	0.367	0.006	0.001	9.09997e-10	39.528
focal epilepsy (documented lesion other than hippocampal sclerosis)	rs1324481	1	G	T	0.681	0.007	0.001	1.6e-10	30.069
focal epilepsy (documented lesion other than hippocampal sclerosis)	rs1718705	3	C	G	0.317	0.006	0.001	2.5e-09	46.013
focal epilepsy (documented lesion other than hippocampal sclerosis)	rs1876066	10	C	T	0.498	-0.006	0.001	1.89998e-08	54.227
focal epilepsy (documented lesion other than hippocampal sclerosis)	rs2175207	10	G	A	0.159	0.008	0.001	2.90001e-08	133.672
focal epilepsy (documented lesion other than hippocampal sclerosis)	rs2183573	21	G	A	0.572	-0.006	0.001	9.20005e-09	56.31
focal epilepsy (documented lesion other than hippocampal sclerosis)	rs34335016	1	T	A	0.121	-0.009	0.002	2.19999e-08	31.563
focal epilepsy (documented lesion other than hippocampal sclerosis)	rs3790286	20	C	T	0.543	0.006	0.001	3.40001e-08	53.63
focal epilepsy (documented lesion other than hippocampal sclerosis)	rs41513151	7	A	G	0.216	0.007	0.001	2.80001e-09	31.424
focal epilepsy (documented lesion other than hippocampal sclerosis)	rs4680392	3	C	T	0.674	0.006	0.001	9.59997e-09	106.6
focal epilepsy (documented lesion other than hippocampal sclerosis)	rs56166763	4	C	G	0.369	-0.006	0.001	2.30001e-08	59.813
focal epilepsy (documented lesion other than hippocampal sclerosis)	rs58400863	4	A	G	0.341	-0.006	0.001	2.69998e-09	173.679
focal epilepsy (documented lesion other than hippocampal sclerosis)	rs7024687	9	G	A	0.522	-0.006	0.001	1e-08	45.741
focal epilepsy (documented lesion other than hippocampal sclerosis)	rs71580759	5	C	T	0.222	-0.007	0.001	1.7e-08	46.711
focal epilepsy (documented lesion other than hippocampal sclerosis)	rs72706955	9	T	C	0.15	-0.008	0.001	4.20001e-08	121.113
focal epilepsy (documented lesion other than hippocampal sclerosis)	rs73058737	3	T	G	0.288	0.006	0.001	3.29997e-08	59.121
focal epilepsy (documented lesion other than hippocampal sclerosis)	rs7572027	2	T	C	0.813	0.007	0.001	3.40001e-08	75.861
focal epilepsy (documented lesion other than hippocampal sclerosis)	rs75919030	17	C	T	0.262	-0.007	0.001	2.90001e-09	32.479
focal epilepsy (documented lesion other than hippocampal sclerosis)	rs763053	16	C	T	0.226	-0.008	0.001	2.90001e-12	66.293
focal epilepsy (documented lesion other than hippocampal sclerosis)	rs7901348	10	G	T	0.552	-0.006	0.001	3.09999e-09	45.595
focal epilepsy (documented lesion other than hippocampal sclerosis)	rs7969559	12	G	A	0.72	-0.006	0.001	2.59998e-08	431.29
focal epilepsy (documented lesion other than hippocampal sclerosis)	rs905871	11	G	A	0.34	-0.006	0.001	3.69999e-08	41.574
generalized epilepsy with tonic-clonic seizures	rs10179482	2	A	G	0.485	0.006	0.001	9.90011e-09	41.499
generalized epilepsy with tonic-clonic seizures	rs1124639	2	C	T	0.555	0.007	0.001	6.70039e-11	34.551
generalized epilepsy with tonic-clonic seizures	rs1150023	10	C	A	0.737	-0.006	0.001	1.6e-08	210.179
generalized epilepsy with tonic-clonic seizures	rs12209519	6	G	A	0.408	0.006	0.001	2.90001e-08	43.289
generalized epilepsy with tonic-clonic seizures	rs12272735	11	G	A	0.392	0.006	0.001	1.79999e-08	42.826
generalized epilepsy with tonic-clonic seizures	rs12450028	17	T	C	0.345	0.006	0.001	6.29999e-09	34.525
generalized epilepsy with tonic-clonic seizures	rs13162305	5	T	A	0.335	0.006	0.001	2.19999e-08	30.173
generalized epilepsy with tonic-clonic seizures	rs1322525	6	G	A	0.367	0.006	0.001	9.09997e-10	32.973
generalized epilepsy with tonic-clonic seizures	rs1718705	3	C	G	0.317	0.006	0.001	2.5e-09	215.046
generalized epilepsy with tonic-clonic seizures	rs1899896	8	T	C	0.297	0.007	0.001	5.50047e-11	38.733
generalized epilepsy with tonic-clonic seizures	rs2155292	11	G	A	0.388	0.015	0.001	1.99986e-46	18.12
generalized epilepsy with tonic-clonic seizures	rs2175207	10	G	A	0.159	0.008	0.001	2.90001e-08	26.989
generalized epilepsy with tonic-clonic seizures	rs2183573	21	G	A	0.572	-0.006	0.001	9.20005e-09	57.166
generalized epilepsy with tonic-clonic seizures	rs28809490	22	A	G	0.309	-0.006	0.001	5.89997e-09	76.072
generalized epilepsy with tonic-clonic seizures	rs34335016	1	T	A	0.121	-0.009	0.002	2.19999e-08	81.248
generalized epilepsy with tonic-clonic seizures	rs3790286	20	C	T	0.543	0.006	0.001	3.40001e-08	121.427
generalized epilepsy with tonic-clonic seizures	rs41513151	7	A	G	0.216	0.007	0.001	2.80001e-09	72.226
generalized epilepsy with tonic-clonic seizures	rs4680392	3	C	T	0.674	0.006	0.001	9.59997e-09	68.286
generalized epilepsy with tonic-clonic seizures	rs56166763	4	C	G	0.369	-0.006	0.001	2.30001e-08	17.192
generalized epilepsy with tonic-clonic seizures	rs58400863	4	A	G	0.341	-0.006	0.001	2.69998e-09	179.047
generalized epilepsy with tonic-clonic seizures	rs7024687	9	G	A	0.522	-0.006	0.001	1e-08	82.227
generalized epilepsy with tonic-clonic seizures	rs71580759	5	C	T	0.222	-0.007	0.001	1.7e-08	47.684
generalized epilepsy with tonic-clonic seizures	rs7162423	15	T	C	0.444	-0.006	0.001	2.69998e-08	76.271
generalized epilepsy with tonic-clonic seizures	rs73058737	3	T	G	0.288	0.006	0.001	3.29997e-08	78.297
generalized epilepsy with tonic-clonic seizures	rs7572027	2	T	C	0.813	0.007	0.001	3.40001e-08	71.813
generalized epilepsy with tonic-clonic seizures	rs75919030	17	C	T	0.262	-0.007	0.001	2.90001e-09	117.398
generalized epilepsy with tonic-clonic seizures	rs763053	16	C	T	0.226	-0.008	0.001	2.90001e-12	217.182
generalized epilepsy with tonic-clonic seizures	rs7901348	10	G	T	0.552	-0.006	0.001	3.09999e-09	18.12
generalized epilepsy with tonic-clonic seizures	rs7969559	12	G	A	0.72	-0.006	0.001	2.59998e-08	26.989
juvenile myoclonic epilepsy	rs10179482	2	A	G	0.485	0.006	0.001	9.90011e-09	36.156
juvenile myoclonic epilepsy	rs1124639	2	C	T	0.555	0.007	0.001	6.70039e-11	42.3
juvenile myoclonic epilepsy	rs1150023	10	C	A	0.737	-0.006	0.001	1.6e-08	35.696
juvenile myoclonic epilepsy	rs12272735	11	G	A	0.392	0.006	0.001	1.79999e-08	37.598
juvenile myoclonic epilepsy	rs12902636	15	T	C	0.503	-0.006	0.001	3.69999e-09	398.704
juvenile myoclonic epilepsy	rs13162305	5	T	A	0.335	0.006	0.001	2.19999e-08	1463.17
juvenile myoclonic epilepsy	rs1322525	6	G	A	0.367	0.006	0.001	9.09997e-10	53.578
juvenile myoclonic epilepsy	rs1718705	3	C	G	0.317	0.006	0.001	2.5e-09	39.528
juvenile myoclonic epilepsy	rs17584022	11	A	G	0.288	-0.007	0.001	2.69998e-09	30.069
juvenile myoclonic epilepsy	rs1899896	8	T	C	0.297	0.007	0.001	5.50047e-11	46.013
juvenile myoclonic epilepsy	rs2175207	10	G	A	0.159	0.008	0.001	2.90001e-08	54.227
juvenile myoclonic epilepsy	rs2183573	21	G	A	0.572	-0.006	0.001	9.20005e-09	133.672
juvenile myoclonic epilepsy	rs28809490	22	A	G	0.309	-0.006	0.001	5.89997e-09	56.31
juvenile myoclonic epilepsy	rs3783177	13	G	T	0.238	-0.007	0.001	7.29995e-10	31.563
juvenile myoclonic epilepsy	rs41513151	7	A	G	0.216	0.007	0.001	2.80001e-09	53.63
juvenile myoclonic epilepsy	rs4680392	3	C	T	0.674	0.006	0.001	9.59997e-09	31.424
juvenile myoclonic epilepsy	rs56166763	4	C	G	0.369	-0.006	0.001	2.30001e-08	106.6
juvenile myoclonic epilepsy	rs58400863	4	A	G	0.341	-0.006	0.001	2.69998e-09	59.813
juvenile myoclonic epilepsy	rs71580759	5	C	T	0.222	-0.007	0.001	1.7e-08	173.679
juvenile myoclonic epilepsy	rs7162423	15	T	C	0.444	-0.006	0.001	2.69998e-08	45.741
juvenile myoclonic epilepsy	rs72706955	9	T	C	0.15	-0.008	0.001	4.20001e-08	46.711
juvenile myoclonic epilepsy	rs73058737	3	T	G	0.288	0.006	0.001	3.29997e-08	121.113
juvenile myoclonic epilepsy	rs7572027	2	T	C	0.813	0.007	0.001	3.40001e-08	59.121
juvenile myoclonic epilepsy	rs75919030	17	C	T	0.262	-0.007	0.001	2.90001e-09	75.861
juvenile myoclonic epilepsy	rs763053	16	C	T	0.226	-0.008	0.001	2.90001e-12	32.479
juvenile myoclonic epilepsy	rs7758291	6	C	A	0.684	0.006	0.001	2.39999e-08	66.293
juvenile myoclonic epilepsy	rs7901348	10	G	T	0.552	-0.006	0.001	3.09999e-09	45.595
juvenile myoclonic epilepsy	rs7969559	12	G	A	0.72	-0.006	0.001	2.59998e-08	431.29
juvenile myoclonic epilepsy	rs905871	11	G	A	0.34	-0.006	0.001	3.69999e-08	41.574
F-statistics for outcome-SNPs; CHR, chromosome; EA, effect allele; NEA, non-effect allele; EAF, effect allele frequency; β, estimate of the causal effect; SE, standard error. *F-statistic were calculated using the following formula: R2(N-2)/(1-R2), where R2 is the proportion of variance in variable explained by each instrument and N is the sample size of the GWAS for the SNP-variable association.…

## Sheet: Table S3
Supplementary Table S3. univariate MR analysis of hyperthyroidism(IEU) and all epilepsy
Exposure/outcome	Methods	nsnp	OR(95%CI)	P-value	Test of heterogeneity			Intercept term				Global Test
					Q	P-value		Intercept	SE	P-value		RSSobs	P-value
hyperthyroidism(IEU)/all epilepsy	MR Egger	53	2.631(0.608,9.796)	0.122	65.205	0.087		-0.00970857	0.00907523	0.291		69.226	0.085
	Weighted median	53	1.813(0.786,4.181)	0.163
	IVW	53	1.986(1.127,3.502)	0.018	66.668	0.083
IVW, Inverse-variance weighted; nsnp, number of snps; OR, odds ratio; CI, confidence interval; SE, standard error.

## Sheet: Table S4
Supplementary Table S4. univariate MR analysis of hyperthyroidism(IEU) and focal epilepsy
Exposure/outcome	Methods	nsnp	OR(95%CI)	P-value	Test of heterogeneity			Intercept term				Global Test
					Q	P-value		Intercept	SE	P-value		RSSobs	P-value
hyperthyroidism(IEU)/focal epilepsy	MR Egger	30	0.144(0.001,15.86)	0.426	18.233	0.921		0.0118154	0.0153205	0.447		20.171	0.926
	Weighted median	30	0.561(0.277,1.136)	0.108
	IVW	30	0.907(0.539,1.527)	0.714	18.828	0.926
IVW, Inverse-variance weighted; nsnp, number of snps; OR, odds ratio; CI, confidence interval; SE, standard error.

## Sheet: Table S5
Supplementary Table S5. univariate MR analysis of hyperthyroidism(IEU) and hereditary generalized epilepsy
Exposure/outcome	Methods	nsnp	OR(95%CI)	P-value	Test of heterogeneity			Intercept term				Global Test
					Q	P-value		Intercept	SE	P-value		RSSobs	P-value
hyperthyroidism(IEU)/hereditary generalized epilepsy	MR Egger	23	3.212(0.071,16.94)	0.191	12.983	0.909		-0.0384739	0.0276296	0.178		16.299	0.865
	Weighted median	23	0.831(0.248,2.778)	0.762
	IVW	23	0.858(0.361,2.041)	0.731	14.922	0.866
IVW, Inverse-variance weighted; nsnp, number of snps; OR, odds ratio; CI, confidence interval; SE, standard error.

## Sheet: Table S6
Supplementary Table S6. univariate MR analysis of hyperthyroidism(IEU) and focal epilepsy (documented lesion other than hippocampal sclerosis)
Exposure/outcome	Methods	nsnp	OR(95%CI)	P-value	Test of heterogeneity			Intercept term				Global Test
					Q	P-value		Intercept	SE	P-value		RSSobs	P-value
hyperthyroidism(IEU)/focal epilepsy (documented lesion other than hippocampal sclerosis)	MR Egger	29	0.467(0.108,2.011)	0.315	13.361	0.987		0.00424263	0.00474836	0.379		15.183	0.991
	Weighted median	29	0.922(0.739,1.151)	0.474
	IVW	29	0.904(0.769,1.063)	0.223	14.159	0.986
IVW, Inverse-variance weighted; nsnp, number of snps; OR, odds ratio; CI, confidence interval; SE, standard error.

## Sheet: Table S7
Supplementary Table S7. univariate MR analysis of hyperthyroidism(IEU) and focal epilepsy (documented lesion negative)
Exposure/outcome	Methods	nsnp	OR(95%CI)	P-value	Test of heterogeneity			Intercept term				Global Test
					Q	P-value		Intercept	SE	P-value		RSSobs	P-value
hyperthyroidism(IEU)/focal epilepsy (documented lesion negative)	MR Egger	34	2.273(0.563,9.171)	0.257	15.517	0.986		-0.00509381	0.00459559	0.276		17.804	0.984
	Weighted median	34	1.035(0.845,1.266)	0.742
	IVW	34	1.021(0.881,1.183)	0.787	16.746	0.983
IVW, Inverse-variance weighted; nsnp, number of snps; OR, odds ratio; CI, confidence interval; SE, standard error.

## Sheet: Table S8
Supplementary Table S8. univariate MR analysis of hyperthyroidism(IEU) and juvenile myoclonic epilepsy
Exposure/outcome	Methods	nsnp	OR(95%CI)	P-value	Test of heterogeneity			Intercept term				Global Test
					Q	P-value		Intercept	SE	P-value		RSSobs	P-value
hyperthyroidism(IEU)/juvenile myoclonic epilepsy	MR Egger	29	0.908(0.286,2.883)	0.871	15.195	0.967		0.000386416	0.00380054	0.921		16.343	0.981
	Weighted median	29	0.981(0.839,1.144)	0.796
	IVW	29	0.964(0.861,1.081)	0.523	15.206	0.976
IVW, Inverse-variance weighted; nsnp, number of snps; OR, odds ratio; CI, confidence interval; SE, standard error.

## Sheet: Table S9
Supplementary Table S9. univariate MR analysis of hyperthyroidism(IEU) and focal epilepsy (documented hippocampal sclerosis)
Exposure/outcome	Methods	nsnp	OR(95%CI)	P-value	Test of heterogeneity			Intercept term				Global Test
					Q	P-value		Intercept	SE	P-value		RSSobs	P-value
hyperthyroidism(IEU)/focal epilepsy (documented hippocampal sclerosis)	MR Egger	32	0.772(0.351,1.697)	0.525	20.151	0.913		0.00175899	0.0025752	0.511		22.008	0.928
	Weighted median	32	1.047(0.927,1.181)	0.461
	IVW	32	1.014(0.931,1.105)	0.743	20.616	0.922
IVW, Inverse-variance weighted; nsnp, number of snps; OR, odds ratio; CI, confidence interval; SE, standard error.

## Sheet: Table S10
Supplementary Table S10. univariate MR analysis of hyperthyroidism(IEU) and childhood absence epilepsy
Exposure/outcome	Methods	nsnp	OR(95%CI)	P-value	Test of heterogeneity			Intercept term				Global Test
					Q	P-value		Intercept	SE	P-value		RSSobs	P-value
hyperthyroidism(IEU)/childhood absence epilepsy	MR Egger	31	1.299(0.524,3.223)	0.577	18.056	0.943		-0.00184934	0.00294697	0.535		19.707	0.959
	Weighted median	31	0.963(0.851,1.091)	0.551
	IVW	31	0.973(0.886,1.067)	0.559	18.449	0.951
IVW, Inverse-variance weighted; nsnp, number of snps; OR, odds ratio; CI, confidence interval; SE, standard error.

[truncated: 14 more sheets: Table S11, Table S12, Table S13, Table S14, Table S15, Table S16, Table S17, Table S18, Table S19, Table S20, Table S21, Table S22, Table S23, Table S24]
